# Supplementary material for: Hierarchical Information Clustering by Means of Topologically Embedded Graphs
Source: PLoS One. 2012 Mar 9;7(3):e31929. doi: 10.1371/journal.pone.0031929 (PMC3302882; doi:10.1371/journal.pone.0031929)
Supplement: Supporting Information S2 — The file DHBT_codesAndData.zip is a compressed achieve file containing the matlab code DBHT.m to compute the DBHT clusters and hierarchies, this code calls 8 other functions: BubbleCluster8.m, CliqHierarchyTree2.m, BubbleCluster8.m, clique3.m, cRand1.m, DirectHb.m, doPMFG.m, DrawPMFG.m. The achieve also contains the code iris_demo.m and the data matlab_iris_demo.mat which can be used to reproduce Fig. 5(a). Demo code and dataset to reproduce Fig. 9 are instead: ymphoma_demo.m, matlab_DLBCL_demo.mat. The ReadMe.tex file explains code usage and installation. (ZIP) [file pone.0031929.s002.zip]

Archive with 27 entries (26 files):
- BubbleCluster8.m
- __MACOSX/
- __MACOSX/._BubbleCluster8.m
- CliqHierarchyTree2.m
- __MACOSX/._CliqHierarchyTree2.m
- clique3.m
- __MACOSX/._clique3.m
- cRand1.m
- __MACOSX/._cRand1.m
- DBHT.m
- DirectHb.m
- __MACOSX/._DirectHb.m
- doPMFG.m
- __MACOSX/._doPMFG.m
- DrawPMFG.m
- __MACOSX/._DrawPMFG.m
- HierarchyConstruct4.m
- __MACOSX/._HierarchyConstruct4.m
- iris_demo.m
- __MACOSX/._iris_demo.m
- lymphoma_demo.m
- __MACOSX/._lymphoma_demo.m
- matlab_DLBCL_demo.mat
- matlab_iris_demo.mat
- __MACOSX/._matlab_iris_demo.mat
- ReadMe.txt
- __MACOSX/._ReadMe.txt
