# Supplementary material for: Hierarchical Information Clustering by Means of Topologically Embedded Graphs
Source: PLoS One. 2012 Mar 9;7(3):e31929. doi: 10.1371/journal.pone.0031929 (PMC3302882; doi:10.1371/journal.pone.0031929)
Supplement: Supporting Information S2 — The file DHBT_codesAndData.zip is a compressed achieve file containing the matlab code DBHT.m to compute the DBHT clusters and hierarchies, this code calls 8 other functions: BubbleCluster8.m, CliqHierarchyTree2.m, BubbleCluster8.m, clique3.m, cRand1.m, DirectHb.m, doPMFG.m, DrawPMFG.m. The achieve also contains the code iris_demo.m and the data matlab_iris_demo.mat which can be used to reproduce Fig. 5(a). Demo code and dataset to reproduce Fig. 9 are instead: ymphoma_demo.m, matlab_DLBCL_demo.mat. The ReadMe.tex file explains code usage and installation. (ZIP) [file pone.0031929.s002.zip › DBHT.m]

function [T8,Rpm,Adjv,Dpm,Mv]=DBHT(D,S);
% Perform DBHT clustering, a deterministic technique which only requires a
% similarity matrix, and respective dissimilarity matrix. It makes
% extensive use of graph-theoretic filtering technique called Planar
% Maximally Filtered Graph (PMFG).
%
% Function call: [T8,Rpm,Adjv,Dpm,Mv]=DBHT(D,S);
% 
% Input
%
% D = NxN dissimilarity matrix.
% S = NxN similarity matrix.
%
% Output
%
% T8 = Nx1 cluster membership vector. 
% Rpm = NxN adjacency matrix of PMFG. 
% Adjv = Bubble cluster membership matrix from BubbleCluster8. 
% Dpm = NxN shortest path length matrix of PMFG
% Mv = NxNb bubble membership matrix. Nv(n,bi)=1 indicates vertex n is a
% vertex of bubble bi. 
%
% Note: In order to calculate the respective DBHT hierarchy, use the
% function call Z=HierarchyConstruct4(Rpm,Dpm,T8,Adjv,Mv);

Rpm=doPMFG(S);
Apm=Rpm;Apm(Apm~=0)=D(Apm~=0);
Dpm=all_shortest_paths(Apm);
[H1,Hb,Mb,CliqList,Sb]=CliqHierarchyTree2(Rpm,'uniqueroot');
clear H1 Sb

Mb=Mb(1:size(CliqList,1),:);
Mv=[];
for n=1:size(Mb,2);
    vec=sparse(size(Rpm,1),1);
    vec(unique(CliqList((Mb(:,n)~=0),:)))=1;
    Mv=[Mv vec];
end
[Adjv,T8]=BubbleCluster8(Rpm,Dpm,Hb,Mb,Mv,CliqList);
