# Supplementary material for: Hierarchical Information Clustering by Means of Topologically Embedded Graphs
Source: PLoS One. 2012 Mar 9;7(3):e31929. doi: 10.1371/journal.pone.0031929 (PMC3302882; doi:10.1371/journal.pone.0031929)
Supplement: Supporting Information S2 — The file DHBT_codesAndData.zip is a compressed achieve file containing the matlab code DBHT.m to compute the DBHT clusters and hierarchies, this code calls 8 other functions: BubbleCluster8.m, CliqHierarchyTree2.m, BubbleCluster8.m, clique3.m, cRand1.m, DirectHb.m, doPMFG.m, DrawPMFG.m. The achieve also contains the code iris_demo.m and the data matlab_iris_demo.mat which can be used to reproduce Fig. 5(a). Demo code and dataset to reproduce Fig. 9 are instead: ymphoma_demo.m, matlab_DLBCL_demo.mat. The ReadMe.tex file explains code usage and installation. (ZIP) [file pone.0031929.s002.zip › iris_demo.m]

function iris_demo
% This code performs and plots clustering results on the Iris data,
% corresponding to Fig. 5(a) in the main article of submitted paper. 

clear
close all

%%%%Prepare inputs for DBHT %%%%%%%%%
load matlab_iris_demo
D=pdist(data,'euclidean');% Euclidean distance
sig=std(D);
D=squareform(D);% Euclidean dissimilarity matrix
R=exp(-(D.^2)/(2*sig^2));% Standardized Euclidean similarity matrix via exponential function

disp('Computing PMFG....');
[T8,Rpm,Adjv,Dpm,Mv]=DBHT(D,R);% DBHT clustering
Z=HierarchyConstruct4(Rpm,Dpm,T8,Adjv,Mv);clear Adjv Dpm Mv % DBHT hierarchy

% Identifying best matching partition to the iris data in DBHT hierarchy
mx=-inf;mxt=[];
for kk=2:149;
    Tz=cluster(Z,'MaxClust',kk);
    s=cRand1(T,Tz);
    if s>mx;
        mx=s;mxt=Tz;
    end
    clear Tz net 
end
clear mx

% Plotting optimal partition from DBHT hierarchy on PMFG graph
shapes='vosdp';
iris='svg';
colors='rgb';
X=DrawPMFG(Rpm,mxt,0);
gcf;gplot(Rpm,X,'b-');
hold on;
for m=1:size(X,1);
    plot(X(m,1),X(m,2),shapes(mxt(m)),'markerfacecolor',colors(T(m)),'markeredgecolor',[0 0 0],'markersize',18);
    text(X(m,1),X(m,2),iris(T(m)),'fontsize',14);
end
hold off
