# Supplementary material for: Hierarchical Information Clustering by Means of Topologically Embedded Graphs
Source: PLoS One. 2012 Mar 9;7(3):e31929. doi: 10.1371/journal.pone.0031929 (PMC3302882; doi:10.1371/journal.pone.0031929)
Supplement: Supporting Information S2 — The file DHBT_codesAndData.zip is a compressed achieve file containing the matlab code DBHT.m to compute the DBHT clusters and hierarchies, this code calls 8 other functions: BubbleCluster8.m, CliqHierarchyTree2.m, BubbleCluster8.m, clique3.m, cRand1.m, DirectHb.m, doPMFG.m, DrawPMFG.m. The achieve also contains the code iris_demo.m and the data matlab_iris_demo.mat which can be used to reproduce Fig. 5(a). Demo code and dataset to reproduce Fig. 9 are instead: ymphoma_demo.m, matlab_DLBCL_demo.mat. The ReadMe.tex file explains code usage and installation. (ZIP) [file pone.0031929.s002.zip › lymphoma_demo.m]

function lymphoma_demo

close all
clear

load matlab_DLBCL_demo

N=size(data,2);
R=zeros(N,N)+diag(ones(N,1));

% Compute the pair-wise correlation of gene expression data
for n=1:(N-1);
    nvec=data(:,n);
    for m=(n+1):N;
        mvec=data(:,m);
        i=(isnan(nvec)~=1&isnan(mvec)~=1);% identify non-NaN entries
        R(n,m)=corr(nvec(i),mvec(i));% Compute Pearson's correlation coefficient
    end
end

R=R+R';% Symmetrize correlation matrix
D=sqrt(2*(1-R));% Correlation distance
Surv=double(SurviveRate>60);% Identify patients who survived over 5 years after treatment.

[T8,Rpm,Adjv,Dpm,Mv]=DBHT(D,R);% Compte DBHT clustering
Z=HierarchyConstruct4(Rpm,Dpm,T8,Adjv,Mv);% Compute DBHT hierarchy

X=DrawPMFG(Rpm,T8,0);close

clustermarker={'d';'o';'o';'s';'d';'o';'d';'o';'d';'o';'v'};

textlabel={'TC:Transformed Cell line';
'DC:DLBCL cell line';
'A:Activated Blood B';
'To:Tonsil';
'LN:Lymph Node';
'G:Germinal Centre B';
'R:Resting Blood B';
'T:Activated/Resting Blood T';
'C:Chronic Lymphocytic leukemia';
'F:Follocular Lymphoma';
'D:Diffuse Large B-cell Lymphoma';
'D9:DLCL-0009, D41:DLCL-0041'};
xtext=max(X(:,1))-(max(X(:,1))-min(X(:,1)))/5;
ytext=max(X(:,2))-(max(X(:,2))-min(X(:,2)))/6;


cmap=[];
for r=1:3;
    for g=1:2;
        for b=1:2;
            cmap=[cmap;1/3*r 1/3*g 1/2*b];
        end
    end
end


figure;gplot(Rpm,X,'b-');hold on
for n=1:size(X,1);
    plot(X(n,1),X(n,2),clustermarker{T8(n)},'markerfacecolor',cmap(T8(n),:),'markeredgecolor','k','markersize',20);
end
for n=1:size(X,1);
    text(X(n,1),X(n,2),SampleLabel{n},'HorizontalAlignment','center','fontweight','bold','fontangle','italic','fontsize',10);
end
text(xtext,ytext,textlabel,'fontweight','demi','fontsize',13,'fontangle','italic');
hold off
%axis off
gca
orient landscape
