# Supplementary material for: Hierarchical Information Clustering by Means of Topologically Embedded Graphs
Source: PLoS One. 2012 Mar 9;7(3):e31929. doi: 10.1371/journal.pone.0031929 (PMC3302882; doi:10.1371/journal.pone.0031929)
Supplement: Supporting Information S2 — The file DHBT_codesAndData.zip is a compressed achieve file containing the matlab code DBHT.m to compute the DBHT clusters and hierarchies, this code calls 8 other functions: BubbleCluster8.m, CliqHierarchyTree2.m, BubbleCluster8.m, clique3.m, cRand1.m, DirectHb.m, doPMFG.m, DrawPMFG.m. The achieve also contains the code iris_demo.m and the data matlab_iris_demo.mat which can be used to reproduce Fig. 5(a). Demo code and dataset to reproduce Fig. 9 are instead: ymphoma_demo.m, matlab_DLBCL_demo.mat. The ReadMe.tex file explains code usage and installation. (ZIP) [file pone.0031929.s002.zip › ReadMe.txt]

These matlab codes are the implementation of Directed Bubble Hierarchical Tree (DBHT) technique as introduced in the: "Hierarchical information clustering by means of topologically embedded graphs", Plos One. 

The DBHT code, makes use of the graph library package 'Matlab BGL', which uses Boost Graph Library and Statistics Toolbox, Under Boost Software License (http://www.mathworks.com/matlabcentral/fileexchange/10922). The Matlab BGL package must be installed and its path should be added (for instance by using: addpath('matlab_bgl')).
Note that in some platforms (i.e. 64-bit Mac's with R2009b or higher) the .mex files must be re-compiled (see: http://dgleich.wordpress.com/2010/07/08/matlabbgl-osx-64-bit/)

----------------Clustering with DBHT-----------------------

Discrete clustering, requires two inputs: 

- N x N similarity matrix S, 
- N x N dissimilarity matrix D. 

The function call to perform clustering is: 

T=DBHT(D,R);

where T is N x 1 column vector containing cluster membership of vertices. T(n)=k indicates cluster membership of nth vertex to kth cluster.

-------Hierarchical structure by DBHT------------------

To obtain intra- and inter-cluster hierarchical structures, the function calls are:

[T8,Rpm,Adjv,Dpm,Mv]=DBHT(D,R);
Z=HierarchyConstruct4(Rpm,Dpm,T8,Adjv,Mv);

The hierarchical structure is contained in the output 'Z', a (N-1) x N linkage matrix, and follows the same format as the output from matlab built-in funcion 'linkage'. To view the hierarchy, call:

dendrogram(Z,0);

-----Demo on Iris data-------

A demo code 'iris_demo.m' that reproduces Fig.5(a) of the paper is include. Users are invited to open the code and familiarize with DBHT clustering on MATLAB. To execute the demo, simply use the function call:

iris_demo;


 -----Demo on Lymphoma data in Fig.9----

A demo code 'lymphoma_dem.m' that reproduces Fig.9 of the paper is include. Users are invited to open the code and familiarize with DBHT clustering on MATLAB. To execute the demo, simply use the function call:

lymphoma_demo;


%-----------------------------------------------------------------------------------------
% This program is free software: you can redistribute it and/or modify
% it under the terms of the GNU General Public License as published by
% the Free Software Foundation, either version 3 of the License, or
% (at your option) any later version.
%
% This program is distributed in the hope that it will be useful,
% but WITHOUT ANY WARRANTY; without even the implied warranty of
% MERCHANTABILITY or FITNESS FOR A PARTICULAR PURPOSE.  See the
% GNU General Public License for more details.
%
% You should receive a copy of the GNU General Public License
% along with this program.  See also <http://www.gnu.org/licenses/>.
%-----------------------------------------------------------------------------------------
